# Supplementary material for: Changes in the Spatial Structure of Synchronization Connections in EEG During Nocturnal Sleep Apnea
Source: Clocks Sleep. 2024 Dec 31;7(1):1. doi: 10.3390/clockssleep7010001 (PMC11755653; doi:10.3390/clockssleep7010001)
Supplement: Supplementary file 1 [file clockssleep-07-00001-s001.zip]

Archive with 1 entries (1 files):
- clockssleep-3297074-supplementary.pdf
